# Supplementary material for: Dichotomous Roles of Men1 in Macrophages and Fibroblasts in Bleomycin—Induced Pulmonary Fibrosis
Source: Int J Mol Sci. 2022 May 11;23(10):5385. doi: 10.3390/ijms23105385 (PMC9140697; doi:10.3390/ijms23105385)
Supplement: Supplementary file 1 [file ijms-23-05385-s001.zip]

Archive with 1 entries (1 files):
- ijms-1646733-supplementary.pdf
